# Supplementary material for: Trend of Antenatal Depression and Its Risk Factors Among Pregnant Women in China From 2016 to 2021: A Repeated Cross-Sectional Study Under Multiple Fertility Policy Adjustments and Economic Development
Source: Depress Anxiety. 2025 Apr 15;2025:6823160. doi: 10.1155/da/6823160 (PMC12014251; doi:10.1155/da/6823160)
Supplement: Supporting Information — Supporting Results: Figure S1. Trends in total respondents of sociodemographic characteristics from 2016 to 2021 year. Figure S2. Trends in mild, moderate, and severe ADR from 2016 to 2021 year. Figure S3. Trends in mild, moderate, and severe ADR among 18–43 years old pregnant women. [file 6823160.f1.xlsx]

## Sheet: Figure S1 Age group
	2016	2017	2018	2019	2020	2021
18-24 y	8	20.8	24.1	24.9	27.5	21.8
25-34 y	88.3	74	68.7	69.4	67.9	75.9
35-44 y	3.7	5.1	7.3	5.7	4.6	2.4

## Sheet: District
	2016	2017	2018	2019	2020	2021
Urban	60.3	44.5	38.5	39.4	38.3	45.9
Rural	39.7	55.5	61.5	60.6	61.7	54.1

## Sheet: Education level
	2016	2017	2018	2019	2020	2021
High school or below	33.4	53.6	62.3	63.1	63.1	57.1
Undergraduate college or above	66.6	46.4	37.7	36.9	36.9	42.9

## Sheet: Employment status
	2016	2017	2018	2019	2020	2021
Employed	93.4	87	83.7	85	84.6	85.3
Housewife	6.6	13	16.3	15	15.4	14.7

## Sheet: Average Personal Monthly Income
	2016	2017	2018	2019	2020	2021
≤ RMB 4500	44.4	46.2	48.6	49.2	46.6	50.6
> RMB 4500	55.6	53.8	51.4	50.8	53.4	49.4

## Sheet: Self-report Personality
	2016	2017	2018	2019	2020	2021
Introvert	38.1	40.6	41.2	45.2	45.3	44.1
Extrovert	61.9	59.4	58.5	54.8	54.7	55.9

## Sheet: Unplanned Pregnancy
	2016	2017	2018	2019	2020	2021
Yes	79.7	56.7	49.5	52.1	53.4	51.2
No	20.3	43.3	50.5	47.9	46.6	48.8

## Sheet: Previous Unsuccessful Experienc
	2016	2017	2018	2019	2020	2021
previous unsuccessful pregnancy	30.9	36.2	43.3	40.3	35	44.1

## Sheet: Self-reported Health Status 
	2016	2017	2018	2019	2020	2021
0~59 score	1.2	7.8	11.4	13.7	12.4	15.3
60~79 score	13.8	24	27.3	25.7	25.9	30.6
80~100 score	85	68.3	61.3	60.6	61.7	54.1

## Sheet: Social Support
	2016	2017	2018	2019	2020	2021
12~36 score	0.9	4.5	7.1	6.5	7.5	12.4
37~60 score	24.5	41.8	50.6	51.9	49.9	54.7
61~84 score	74.7	53.7	42.2	41.6	42.6	32.9

[truncated: 2 more sheets: Figure S2, Figure S3]
